# Supplementary material for: Comprehensive Profiling of Mammalian Tribbles Interactomes Implicates TRIB3 in Gene Repression
Source: Cancers (Basel). 2021 Dec 16;13(24):6318. doi: 10.3390/cancers13246318 (PMC8699236; doi:10.3390/cancers13246318)
Supplement: Supplementary file 1 [file cancers-13-06318-s001.zip]

Archive with 1 entries (1 files):
- cancers-1469610-supplementary.pdf
